# Supplementary material for: A Randomized Phase II/III Trial Evaluating the Efficacy and Safety of 100 and 125 µg of Calcifediol Weekly Treatment of Severe Vitamin D Deficiency
Source: Nutrients. 2025 Feb 13;17(4):672. doi: 10.3390/nu17040672 (PMC11857939; doi:10.3390/nu17040672)
Supplement: Supplementary file 1 [file nutrients-17-00672-s001.zip]

Archive with 1 entries (1 files):
- nutrients-3396083-supplementary.pdf
